# Supplementary material for: Effect of Special Low-Protein Foods Consumption in the Dietary Pattern and Biochemical Profile of Patients with Inborn Errors of Protein Metabolism: Application of a Database of Special Low-Protein Foods
Source: Nutrients. 2023 Aug 6;15(15):3475. doi: 10.3390/nu15153475 (PMC10421475; doi:10.3390/nu15153475)
Supplement: Supplementary file 1 [file nutrients-15-03475-s001.zip]

Archive with 1 entries (1 files):
- nutrients-2503071-supplementary.pdf
